# Supplementary material for: Financial incentives for vaccination do not have negative unintended consequences
Source: Nature. 2023 Jan 11;613(7944):526–33. doi: 10.1038/s41586-022-05512-4 (PMC9833033; doi:10.1038/s41586-022-05512-4)
Supplement: Supplementary file 3 — Source Data Fig. 1 [file 41586_2022_5512_MOESM3_ESM.csv]

Dependent variable	Treatment effect	95% Conf. intervall
COVID-19 vaccination:
2nd dose uptake	0.055	[-0.010, 0.120]
Shorter wait for 2nd dose	0.046	[-0.019, 0.110]
2nd dose uptake if 1st dose	0.049	[-0.019, 0.117]
3rd dose intention	-0.026	[-0.113, 0.061]
3rd dose intention for SEK 100	0.001	[-0.084, 0.086]
3rd dose intention for SEK 500	-0.008	[-0.093, 0.077]
3rd dose uptake	-0.007	[-0.097, 0.083]
Shorter wait for 3rd dose	0.03	[-0.061, 0.121]
3rd dose uptake if 2nd dose	-0.016	[-0.111, 0.080]
Other health behaviors:
Flu shot uptake	0.001	[-0.082, 0.084]
Flu shot intention next season	0.012	[-0.074, 0.097]
Blood donation	-0.021	[-0.106, 0.063]
Moral and civic responsibility:
Moral and civic responsibility index	0.001	[-0.084, 0.086]
Donation for vaccination	-0.018	[-0.106, 0.069]
Donation for payment for vaccination	0.069	[-0.017, 0.155]
Perceived safety and efficacy:
Perceived safety and efficacy index	-0.03	[-0.116, 0.057]
Trust in vaccination provision index	0.004	[-0.082, 0.090]
Vaccines generally safe for children	-0.028	[-0.113, 0.058]
Other concerns:
Payment for vaccination is ethical index	0.025	[-0.060, 0.111]
Feels no regret index	-0.04	[-0.125, 0.045]
Lower feelings of coercion	-0.011	[-0.096, 0.074]
