# Supplementary material for: Financial incentives for vaccination do not have negative unintended consequences
Source: Nature. 2023 Jan 11;613(7944):526–33. doi: 10.1038/s41586-022-05512-4 (PMC9833033; doi:10.1038/s41586-022-05512-4)
Supplement: Supplementary file 4 — Source Data Fig. 2 [file 41586_2022_5512_MOESM4_ESM.csv]

Dependent variable	Treatment effect	95% Conf. intervall
Moral and civic responsibility index	0.001	[-0.084, 0.086]
Incur personal costs for greater good	-0.025	[-0.111, 0.061]
Civic duty to vaccinate	-0.004	[-0.09, 0.082]
Socially appropriate to vaccinate	0.032	[-0.052, 0.115]
Perceived safety and efficacy index	-0.03	[-0.116, 0.057]
COVID-19 vaccines are safe	-0.035	[-0.122, 0.053]
Not worried about side effects	-0.031	[-0.117, 0.055]
COVID-19 vaccines are effective	-0.011	[-0.096, 0.074]
Trust in vaccination provision index	0.004	[-0.082, 0.09]
Trust in pharmaceutical companies	-0.005	[-0.093, 0.082]
Trust in public health agency	-0.005	[-0.091, 0.081]
Trust in researchers	0.021	[-0.063, 0.106]
Payment for vaccination is ethical index	0.025	[-0.06, 0.111]
Incentives for vaccination ethical	0.045	[-0.041, 0.131]
Support offering SEK 500 payments	0.002	[-0.083, 0.088]
Feels no regret index	-0.04	[-0.125, 0.045]
No regrets of taking COVID-19 vaccine	0.012	[-0.075, 0.099]
Enough information collected	-0.075	[-0.162, 0.012]
