# Supplementary material for: Financial incentives for vaccination do not have negative unintended consequences
Source: Nature. 2023 Jan 11;613(7944):526–33. doi: 10.1038/s41586-022-05512-4 (PMC9833033; doi:10.1038/s41586-022-05512-4)
Supplement: Supplementary file 5 — Source Data Fig. 3 [file 41586_2022_5512_MOESM5_ESM.csv]

Dependent variable	Treatment effect	95% Conf. Intervall
Additional dose	0.005	[-0.119, 0.129]
Additional dose new outbreak	0.046	[-0.076, 0.167]
Perceived safety and efficacy index	0.016	[-0.105, 0.137]
Moral and civic responsibility index	0.023	[-0.097, 0.143]
