# Supplementary material for: Financial incentives for vaccination do not have negative unintended consequences
Source: Nature. 2023 Jan 11;613(7944):526–33. doi: 10.1038/s41586-022-05512-4 (PMC9833033; doi:10.1038/s41586-022-05512-4)
Supplement: Supplementary file 6 — Source Data Fig. 4 [file 41586_2022_5512_MOESM6_ESM.csv]

Dependent variable	Treatment effect	95% Conf. Intervall
COVID-19 vaccination intentions:
Additional dose	0.039	[-0.031, 0.109]
Additional dose new outbreak	0.062	[-0.007, 0.13]
Additional dose for $20	0.041	[-0.03, 0.111]
Other health behaviors:
Flu shot intention next season	-0.022	[-0.091, 0.047]
Blood donation intention	0.027	[-0.044, 0.097]
Moral and civic responsibility:
Moral and civic responsibility index	0.066	[-0.003, 0.134]
Perceived safety, efficacy, and trust:
Perceived safety and efficacy index	0.027	[-0.042, 0.095]
Trust in state government	-0.027	[-0.099, 0.044]
